# Supplementary material for: The effect of neighborhood deprivation on access to surgical care for pediatric renal tumors
Source: Pediatr Surg Int. 2025 Nov 17;42(1):15. doi: 10.1007/s00383-025-06242-0 (PMC12623410; doi:10.1007/s00383-025-06242-0)
Supplement: Supplementary file 1 — Supplementary Material 1 [file 383_2025_6242_MOESM1_ESM.xlsx]

## Sheet: Table S1
Table S1. Percentage of patients in each group per year. All P values represent comparison against patients without metastases who underwent upfront resection
	Total	Upfront resection without metastases	Metastases or delayed nephrectomy	P Value	With metastases	P value	With delayed nephrectomy	P value
Year				0.77		0.5		0.72
2013	181 (11.5%)	123 (12.0%)	58 (10.5%)		26 (9.4%)		38 (9.8%)
2014	178 (11.3%)	122 (11.9%)	56 (10.1%)		30 (10.8%)		41 (10.6%)
2015	197 (12.5%)	124 (12.1%)	73 (13.2%)		35 (12.6%)		56 (14.5%)
2016	198 (12.6%)	133 (13.0%)	65 (11.8%)		28 (10.1%)		46 (11.9%)
2017	189 (12.0%)	124 (12.1%)	65 (11.8%)		34 (12.3%)		44 (11.4%)
2018	181 (11.5%)	111 (10.9%)	70 (12.7%)		38 (13.7%)		46 (11.9%)
2019	157 (10.0%)	99 (9.7%)	58 (10.5%)		32 (11.6%)		34 (8.8%)
2020	206 (13.1%)	127 (12.4%)	79 (14.3%)		42 (15.2%)		58 (15.0%)
2021	87 (5.5%)	58 (5.7%)	29 (5.2%)		12 (4.3%)		24 (6.2%)
